# Supplementary material for: Storage Stability of Blood Samples for miRNAs in Glycosylated Extracellular Vesicles
Source: Molecules. 2023 Dec 23;29(1):103. doi: 10.3390/molecules29010103 (PMC10780163; doi:10.3390/molecules29010103)
Supplement: Supplementary file 1 [file molecules-29-00103-s001.zip]

Archive with 1 entries (1 files):
- molecules-2765335-supplementary.pdf
